# Supplementary material for: Peritubular and Tubulointerstitial Inflammation as Predictors of Impaired Viral Clearance in Polyomavirus Nephropathy
Source: J Clin Med. 2024 Sep 25;13(19):5714. doi: 10.3390/jcm13195714 (PMC11476510; doi:10.3390/jcm13195714)
Supplement: Supplementary file 1 [file jcm-13-05714-s001.zip]

Archive with 1 entries (1 files):
- jcm-3205597-supplementary.pdf
